# Supplementary material for: Diffusive mediator feedbacks control the health-to-disease transition of skin inflammation
Source: PLoS Comput Biol. 2024 Jan 18;20(1):e1011693. doi: 10.1371/journal.pcbi.1011693 (PMC10796066; doi:10.1371/journal.pcbi.1011693)
Supplement: S1 Table — (XLSX) [file pcbi.1011693.s001.xlsx]

## Sheet: Sheet1
	Circular	Annular	Polycyclic	Arcuate	Gyrate
Psoriasis	[Christophers 2001],	[Morris et al. 2001],	[Morris et al. 2001]	[Buxton 1987]	[Jablonska et al. 2000]
	[Meier and Sheth 2009]	[Tsuji 2002]
Lupus erythematosus		[Cassis and Callen 2005],[Frances et al. 2016],[Herrero et al. 1988], [Maciejewski 1980],[Trayes et al. 2018],[Weston et al. 1999]	[Clark, Shi et al. 2017]	[Cassis and Callen 2005],[Rémy-Leroux 2008],[Toledo-Alberola and Betlloch-Mas 2010]	[Da Silva Sousa et al. 2019],[Kuhn et al. 2007],[Petty et al. 2020],[Sontheimer 1989]
Bullous pemphigoid	[Ogilvie et al. 2000], [Reichel et al. 2020]	[Maciejowska et al. 1987],[Ogilvie et al. 2000],[Raposo et al. 2017]		[Cohen 2016],[Koga et al. 2017], [Maciejowska et al. 1987],
Lyme disease	[Rebman et al. 2021], [Wormser et al. 2005]	[Rebman et al. 2021], [Wormser et al. 2005]	[Mayer et al. 2018], [Rebman et al. 2021], [Schotthoefer et al. 2022],[Wormser et al. 2005]
Erythema multiforme	[Amode et al. 2018],		[Assier et al. 1995], [Atzori et al. 2003], [Bastuji-Garin et al. 1993],[Cook et al. 2022],[Côté et al. 1995],[Paulino et al. 2018],[Senger et al 2021],[Trayes et al. 2018]	[Drago et al. 1995]
	[Charlesworth 1996], [Lerch et al. 2018]
Lymphoma	[Tomasini et al. 2017],[Yumeen and Girardi 2020]			[Guitart et al. 2012], [Palacios-Álvarez et al. 2015]
Annular erythema		[Lee 2000],[Toledo-Alberola and Betlloch-Mas 2010], [Tsuji 2002],[Ziemer et al. 2009]		[Mu et al. 2015], [Ziemer et al. 2009]
Sjögren syndrome				[Fukunaga et al. 2017],[Tsukazaki et al. 2002]	[Kuhn et al. 2000]
Sweet’s syndrome	[Gropper 2001], [Clark, Sarcon et al. 2017]
Nummular eczema	[Martínez-Blanco et al. 2016],[Trayes et al. 2018]
Erythema gyratum repens					[Clyatt and Cole 2022]
