# Supplementary material for: Diffusive mediator feedbacks control the health-to-disease transition of skin inflammation
Source: PLoS Comput Biol. 2024 Jan 18;20(1):e1011693. doi: 10.1371/journal.pcbi.1011693 (PMC10796066; doi:10.1371/journal.pcbi.1011693)
Supplement: S2 Table — Parameter values used to generate the fading patterns in Fig 2 (A) and the five types of expanding patterns in Fig 3 (B). (XLSX) [file pcbi.1011693.s002.xlsx]

## Sheet: Sheet1
A					B
	Parameter	Linear, Reticular, Circular-A	Circular-B			Parameter	Circular	Annular	Polycyclic	Arcuate	Gyrate
	pa	0.05	0.05			pa	0.05	0.05	0.02	0.01	0.08
	qa	3	3			qa	2.1	3	3.1	3	3
	ra	0.95	0.95			ra	0.95	0.7	0.8	0.8	0.95
	pi	0.2	0.08			pi	0.02	0.24	0.12	0.08	0.12
	qi	6.5	6.5			qi	6	6	6	6	6
	Da	0.3	0.3			Da	0.3	0.3	0.3	0.3	0.3
	Di	0.3	0.3			Di	0.3	0.3	0.3	0.3	0.3
	Maxstep	30	30			Maxstep	300	100	80	50	500
